# Supplementary material for: Cu-MOF-Derived Nano-Dendritic Self-Supported Electrodes for Efficient Electrochemical Nitrate-to-Ammonia Conversion
Source: Molecules. 2026 Jul 1;31(13):2307. doi: 10.3390/molecules31132307 (PMC13363652; doi:10.3390/molecules31132307)
Supplement: Supplementary file 1 [file molecules-31-02307-s001.zip]

Archive with 1 entries (1 files):
- molecules-4379105-supplementary.pdf
